# Supplementary material for: Picolinate-mediated immunomodulation: insights from Mendelian randomization on the role of NK cell percentage in the pathogenesis of lichen planus
Source: Front Immunol. 2024 Dec 12;15:1464479. doi: 10.3389/fimmu.2024.1464479 (PMC11669599; doi:10.3389/fimmu.2024.1464479)
Supplement: Supplementary file 2 [file Table2.xlsx]

## Sheet: Sheet1
Supplementary Table S2:MR analysis of immune cells on lichen planus
id	method	nsnp	b	se	pval	lo_ci	up_ci	or	or_lci95	or_uci95	Trait type	Panel	Statistical trait name	Trait
ebi-a-GCST90001394	MR Egger	24	-0.02661	0.016052	0.111624	-0.05807	0.004857	0.973745	0.943586	1.00487	Absolute count	B cell	BC_Trait12	IgD+ CD38dim AC
ebi-a-GCST90001394	Weighted median	24	-0.01843	0.018563	0.32085	-0.05481	0.017956	0.981741	0.946662	1.01812	Absolute count	B cell	BC_Trait12	IgD+ CD38dim AC
ebi-a-GCST90001394	Inverse variance weighted	24	-0.02746	0.013861	0.04756	-0.05463	-0.00029	0.972911	0.946835	0.999705	Absolute count	B cell	BC_Trait12	IgD+ CD38dim AC
ebi-a-GCST90001394	Simple mode	24	-0.03213	0.043454	0.467077	-0.1173	0.053035	0.968376	0.889315	1.05447	Absolute count	B cell	BC_Trait12	IgD+ CD38dim AC
ebi-a-GCST90001394	Weighted mode	24	-0.02908	0.01582	0.079014	-0.06009	0.00193	0.971341	0.941684	1.00193	Absolute count	B cell	BC_Trait12	IgD+ CD38dim AC
ebi-a-GCST90001414	MR Egger	18	0.105301	0.06299	0.114019	-0.01816	0.228761	1.11105	0.982005	1.25704	Absolute count	B cell	BC_Trait34	IgD- CD24- AC
ebi-a-GCST90001414	Weighted median	18	0.09227	0.054476	0.090308	-0.0145	0.199044	1.09666	0.985602	1.22023	Absolute count	B cell	BC_Trait34	IgD- CD24- AC
ebi-a-GCST90001414	Inverse variance weighted	18	0.086991	0.038385	0.023433	0.011757	0.162225	1.09089	1.01183	1.17613	Absolute count	B cell	BC_Trait34	IgD- CD24- AC
ebi-a-GCST90001414	Simple mode	18	0.104281	0.07293	0.17087	-0.03866	0.247224	1.10991	0.962077	1.28046	Absolute count	B cell	BC_Trait34	IgD- CD24- AC
ebi-a-GCST90001414	Weighted mode	18	0.090093	0.058684	0.143133	-0.02493	0.205115	1.09428	0.97538	1.22767	Absolute count	B cell	BC_Trait34	IgD- CD24- AC
ebi-a-GCST90001426	MR Egger	23	-0.04711	0.028379	0.111785	-0.10273	0.008515	0.953984	0.902369	1.00855	Relative count	B cell	BC_Trait48	IgD- CD38dim %lymphocyte
ebi-a-GCST90001426	Weighted median	23	-0.04446	0.032455	0.170736	-0.10807	0.019154	0.956515	0.897564	1.01934	Relative count	B cell	BC_Trait48	IgD- CD38dim %lymphocyte
ebi-a-GCST90001426	Inverse variance weighted	23	-0.05137	0.02254	0.022672	-0.09554	-0.00719	0.94993	0.908878	0.992838	Relative count	B cell	BC_Trait48	IgD- CD38dim %lymphocyte
ebi-a-GCST90001426	Simple mode	23	-0.04994	0.052425	0.351136	-0.15269	0.052812	0.951286	0.858393	1.05423	Relative count	B cell	BC_Trait48	IgD- CD38dim %lymphocyte
ebi-a-GCST90001426	Weighted mode	23	-0.04452	0.028941	0.138222	-0.10124	0.012203	0.956456	0.903712	1.01228	Relative count	B cell	BC_Trait48	IgD- CD38dim %lymphocyte
ebi-a-GCST90001506	MR Egger	17	0.023283	0.047895	0.633894	-0.07059	0.117157	1.02356	0.931844	1.1243	Relative count	Treg	f_Treg_Trait535	CD25hi %T cell
ebi-a-GCST90001506	Weighted median	17	0.060268	0.049296	0.221495	-0.03635	0.156888	1.06212	0.9643	1.16986	Relative count	Treg	f_Treg_Trait535	CD25hi %T cell
ebi-a-GCST90001506	Inverse variance weighted	17	0.07279	0.034	0.032281	0.006151	0.13943	1.0755	1.00617	1.14962	Relative count	Treg	f_Treg_Trait535	CD25hi %T cell
ebi-a-GCST90001506	Simple mode	17	0.209493	0.088971	0.031645	0.035109	0.383877	1.23305	1.03573	1.46796	Relative count	Treg	f_Treg_Trait535	CD25hi %T cell
ebi-a-GCST90001506	Weighted mode	17	0.047202	0.05337	0.389556	-0.0574	0.151807	1.04833	0.944214	1.16394	Relative count	Treg	f_Treg_Trait535	CD25hi %T cell
ebi-a-GCST90001512	MR Egger	28	0.012838	0.020165	0.529905	-0.02668	0.052362	1.01292	0.973668	1.05376	Relative count	Treg	f_Treg_Trait541	CD25hi CD45RA- CD4 not Treg %T cell
ebi-a-GCST90001512	Weighted median	28	0.017434	0.022865	0.445776	-0.02738	0.06225	1.01759	0.97299	1.06423	Relative count	Treg	f_Treg_Trait541	CD25hi CD45RA- CD4 not Treg %T cell
ebi-a-GCST90001512	Inverse variance weighted	28	0.034798	0.016079	0.030456	0.003282	0.066313	1.03541	1.00329	1.06856	Relative count	Treg	f_Treg_Trait541	CD25hi CD45RA- CD4 not Treg %T cell
ebi-a-GCST90001512	Simple mode	28	0.054938	0.038727	0.167457	-0.02097	0.130843	1.05648	0.979251	1.13979	Relative count	Treg	f_Treg_Trait541	CD25hi CD45RA- CD4 not Treg %T cell
ebi-a-GCST90001512	Weighted mode	28	0.02593	0.018041	0.162142	-0.00943	0.061291	1.02627	0.990613	1.06321	Relative count	Treg	f_Treg_Trait541	CD25hi CD45RA- CD4 not Treg %T cell
ebi-a-GCST90001559	MR Egger	17	0.058934	0.045011	0.210129	-0.02929	0.147157	1.06071	0.971137	1.15854	Relative count	Maturation stages of T cell	MT_Trait533	TD CD8br %T cell
ebi-a-GCST90001559	Weighted median	17	0.04765	0.044157	0.280547	-0.0389	0.134198	1.0488	0.961848	1.14362	Relative count	Maturation stages of T cell	MT_Trait533	TD CD8br %T cell
ebi-a-GCST90001559	Inverse variance weighted	17	0.064826	0.030519	0.033663	0.005008	0.124644	1.06697	1.00502	1.13274	Relative count	Maturation stages of T cell	MT_Trait533	TD CD8br %T cell
ebi-a-GCST90001559	Simple mode	17	0.047162	0.063528	0.468615	-0.07735	0.171677	1.04829	0.925563	1.18729	Relative count	Maturation stages of T cell	MT_Trait533	TD CD8br %T cell
ebi-a-GCST90001559	Weighted mode	17	0.052573	0.040163	0.20903	-0.02615	0.131293	1.05398	0.974192	1.1403	Relative count	Maturation stages of T cell	MT_Trait533	TD CD8br %T cell
ebi-a-GCST90001602	MR Egger	22	0.08175	0.029135	0.010914	0.024645	0.138856	1.08519	1.02495	1.14896	Relative count	TBNK	TB_Trait508	Lymphocyte %leukocyte
ebi-a-GCST90001602	Weighted median	22	0.070104	0.039333	0.0747	-0.00699	0.147198	1.07262	0.993035	1.15858	Relative count	TBNK	TB_Trait508	Lymphocyte %leukocyte
ebi-a-GCST90001602	Inverse variance weighted	22	0.057105	0.023619	0.015615	0.010812	0.103397	1.05877	1.01087	1.10893	Relative count	TBNK	TB_Trait508	Lymphocyte %leukocyte
ebi-a-GCST90001602	Simple mode	22	0.046572	0.072504	0.527606	-0.09554	0.188679	1.04767	0.908886	1.20765	Relative count	TBNK	TB_Trait508	Lymphocyte %leukocyte
ebi-a-GCST90001602	Weighted mode	22	0.06932	0.030499	0.033655	0.009543	0.129097	1.07178	1.00959	1.1378	Relative count	TBNK	TB_Trait508	Lymphocyte %leukocyte
ebi-a-GCST90001607	MR Egger	15	0.345854	0.593207	0.569853	-0.81683	1.50854	1.4132	0.441829	4.52013	Relative count	TBNK	TB_Trait517	CD8br %leukocyte
ebi-a-GCST90001607	Weighted median	15	0.120934	0.074714	0.105527	-0.0255	0.267372	1.12855	0.974818	1.30653	Relative count	TBNK	TB_Trait517	CD8br %leukocyte
ebi-a-GCST90001607	Inverse variance weighted	15	0.506345	0.209555	0.01568	0.095617	0.917072	1.65922	1.10034	2.50195	Relative count	TBNK	TB_Trait517	CD8br %leukocyte
ebi-a-GCST90001607	Simple mode	15	0.005962	0.103522	0.954887	-0.19694	0.208866	1.00598	0.821239	1.23228	Relative count	TBNK	TB_Trait517	CD8br %leukocyte
ebi-a-GCST90001607	Weighted mode	15	0.110212	0.088445	0.233174	-0.06314	0.283564	1.11651	0.938812	1.32785	Relative count	TBNK	TB_Trait517	CD8br %leukocyte
ebi-a-GCST90001647	MR Egger	27	-0.02825	0.031141	0.373055	-0.08928	0.03279	0.97215	0.914589	1.03333	Relative count	TBNK	TB_Trait568	NK %lymphocyte
ebi-a-GCST90001647	Weighted median	27	-0.05328	0.032703	0.103259	-0.11738	0.010816	0.948113	0.889247	1.01087	Relative count	TBNK	TB_Trait568	NK %lymphocyte
ebi-a-GCST90001647	Inverse variance weighted	27	-0.04952	0.022873	0.030391	-0.09435	-0.00469	0.951687	0.909964	0.995323	Relative count	TBNK	TB_Trait568	NK %lymphocyte
ebi-a-GCST90001647	Simple mode	27	-0.0646	0.05139	0.219923	-0.16532	0.036126	0.937445	0.847622	1.03679	Relative count	TBNK	TB_Trait568	NK %lymphocyte
ebi-a-GCST90001647	Weighted mode	27	-0.05244	0.033545	0.130064	-0.11819	0.013306	0.948909	0.888527	1.0134	Relative count	TBNK	TB_Trait568	NK %lymphocyte
ebi-a-GCST90001686	MR Egger	22	0.07835	0.143366	0.590764	-0.20265	0.359348	1.0815	0.816566	1.4324	Relative count	Treg	Treg_Trait601	CD28- CD8br %CD8br
ebi-a-GCST90001686	Weighted median	22	0.115833	0.063536	0.068286	-0.0087	0.240362	1.12281	0.991341	1.27171	Relative count	Treg	Treg_Trait601	CD28- CD8br %CD8br
ebi-a-GCST90001686	Inverse variance weighted	22	0.140535	0.068487	0.040169	0.006301	0.274769	1.15089	1.00632	1.31623	Relative count	Treg	Treg_Trait601	CD28- CD8br %CD8br
ebi-a-GCST90001686	Simple mode	22	0.160928	0.084656	0.071119	-0.005	0.326853	1.1746	0.995015	1.3866	Relative count	Treg	Treg_Trait601	CD28- CD8br %CD8br
ebi-a-GCST90001686	Weighted mode	22	0.123281	0.066203	0.076633	-0.00648	0.253038	1.1312	0.993544	1.28793	Relative count	Treg	Treg_Trait601	CD28- CD8br %CD8br
ebi-a-GCST90001687	MR Egger	14	0.157626	0.471002	0.743657	-0.76554	1.08079	1.17073	0.465084	2.94701	Absolute count	Treg	Treg_Trait602	CD28- CD8br AC
ebi-a-GCST90001687	Weighted median	14	0.151963	0.088364	0.085479	-0.02123	0.325155	1.16412	0.978994	1.38424	Absolute count	Treg	Treg_Trait602	CD28- CD8br AC
ebi-a-GCST90001687	Inverse variance weighted	14	0.329753	0.149474	0.027377	0.036785	0.622721	1.39062	1.03747	1.86399	Absolute count	Treg	Treg_Trait602	CD28- CD8br AC
ebi-a-GCST90001687	Simple mode	14	0.172232	0.122871	0.184417	-0.06859	0.413058	1.18795	0.933705	1.51143	Absolute count	Treg	Treg_Trait602	CD28- CD8br AC
ebi-a-GCST90001687	Weighted mode	14	0.161468	0.097713	0.122374	-0.03005	0.352986	1.17524	0.970396	1.42331	Absolute count	Treg	Treg_Trait602	CD28- CD8br AC
ebi-a-GCST90001734	MR Egger	16	-0.10709	0.07331	0.166142	-0.25078	0.036595	0.898443	0.778194	1.03727	MFI	B cell	Bcells.trait321	CD19 on IgD- CD38br
ebi-a-GCST90001734	Weighted median	16	-0.05647	0.066044	0.392498	-0.18592	0.072972	0.945091	0.83034	1.0757	MFI	B cell	Bcells.trait321	CD19 on IgD- CD38br
ebi-a-GCST90001734	Inverse variance weighted	16	-0.12033	0.045367	0.007996	-0.20925	-0.03141	0.886632	0.811196	0.969082	MFI	B cell	Bcells.trait321	CD19 on IgD- CD38br
ebi-a-GCST90001734	Simple mode	16	-0.10404	0.109639	0.357689	-0.31893	0.110851	0.901188	0.726924	1.11723	MFI	B cell	Bcells.trait321	CD19 on IgD- CD38br
ebi-a-GCST90001734	Weighted mode	16	-0.06588	0.074219	0.388731	-0.21135	0.079588	0.936241	0.809489	1.08284	MFI	B cell	Bcells.trait321	CD19 on IgD- CD38br
ebi-a-GCST90001789	MR Egger	19	-0.08179	0.055521	0.159008	-0.19061	0.027035	0.921469	0.826456	1.0274	MFI	B cell	Bcells.trait504	CD25 on IgD- CD38dim
ebi-a-GCST90001789	Weighted median	19	-0.10616	0.053125	0.045683	-0.21029	-0.00204	0.89928	0.810353	0.997967	MFI	B cell	Bcells.trait504	CD25 on IgD- CD38dim
ebi-a-GCST90001789	Inverse variance weighted	19	-0.07945	0.035607	0.025665	-0.14924	-0.00966	0.923626	0.861364	0.990388	MFI	B cell	Bcells.trait504	CD25 on IgD- CD38dim
ebi-a-GCST90001789	Simple mode	19	-0.1109	0.097932	0.272299	-0.30285	0.081042	0.895024	0.738708	1.08442	MFI	B cell	Bcells.trait504	CD25 on IgD- CD38dim
ebi-a-GCST90001789	Weighted mode	19	-0.09066	0.058117	0.136173	-0.20457	0.023248	0.913327	0.814998	1.02352	MFI	B cell	Bcells.trait504	CD25 on IgD- CD38dim
ebi-a-GCST90001790	MR Egger	22	0.057867	0.034635	0.110347	-0.01002	0.125752	1.05957	0.990032	1.134	MFI	B cell	Bcells.trait506	CD25 on memory B cell
ebi-a-GCST90001790	Weighted median	22	0.047976	0.038465	0.212307	-0.02742	0.123368	1.04914	0.972956	1.1313	MFI	B cell	Bcells.trait506	CD25 on memory B cell
ebi-a-GCST90001790	Inverse variance weighted	22	0.058352	0.025699	0.023172	0.007982	0.108723	1.06009	1.00801	1.11485	MFI	B cell	Bcells.trait506	CD25 on memory B cell
ebi-a-GCST90001790	Simple mode	22	0.1118	0.075382	0.1529	-0.03595	0.259549	1.11829	0.964689	1.29635	MFI	B cell	Bcells.trait506	CD25 on memory B cell
ebi-a-GCST90001790	Weighted mode	22	0.053721	0.037189	0.163344	-0.01917	0.126612	1.05519	0.981013	1.13498	MFI	B cell	Bcells.trait506	CD25 on memory B cell
ebi-a-GCST90001803	MR Egger	15	0.253892	0.247038	0.322812	-0.2303	0.738086	1.28903	0.794294	2.09193	MFI	B cell	Bcells.trait566	CD27 on IgD- CD38br
ebi-a-GCST90001803	Weighted median	15	0.105954	0.072731	0.145175	-0.0366	0.248508	1.11177	0.964062	1.28211	MFI	B cell	Bcells.trait566	CD27 on IgD- CD38br
ebi-a-GCST90001803	Inverse variance weighted	15	0.128354	0.054567	0.018662	0.021402	0.235306	1.13695	1.02163	1.2653	MFI	B cell	Bcells.trait566	CD27 on IgD- CD38br
ebi-a-GCST90001803	Simple mode	15	0.087293	0.114115	0.457	-0.13637	0.31096	1.09122	0.872517	1.36473	MFI	B cell	Bcells.trait566	CD27 on IgD- CD38br
ebi-a-GCST90001803	Weighted mode	15	0.116283	0.092883	0.231111	-0.06577	0.298334	1.12331	0.936348	1.34761	MFI	B cell	Bcells.trait566	CD27 on IgD- CD38br
ebi-a-GCST90001844	MR Egger	21	-0.03786	0.042089	0.379683	-0.12035	0.044639	0.962851	0.886609	1.04565	MFI	Maturation stages of T cell	Blue.530.30.MT.trait6	CD3 on TD CD4+
ebi-a-GCST90001844	Weighted median	21	-0.05363	0.03598	0.136053	-0.12415	0.016887	0.94778	0.883245	1.01703	MFI	Maturation stages of T cell	Blue.530.30.MT.trait6	CD3 on TD CD4+
ebi-a-GCST90001844	Inverse variance weighted	21	-0.06212	0.02899	0.032121	-0.11894	-0.0053	0.939768	0.887858	0.994712	MFI	Maturation stages of T cell	Blue.530.30.MT.trait6	CD3 on TD CD4+
ebi-a-GCST90001844	Simple mode	21	-0.00728	0.05163	0.889322	-0.10847	0.093918	0.992749	0.897204	1.09847	MFI	Maturation stages of T cell	Blue.530.30.MT.trait6	CD3 on TD CD4+
ebi-a-GCST90001844	Weighted mode	21	-0.04418	0.036262	0.237235	-0.11526	0.026891	0.956778	0.891137	1.02726	MFI	Maturation stages of T cell	Blue.530.30.MT.trait6	CD3 on TD CD4+
ebi-a-GCST90001849	MR Egger	25	-0.12211	0.054253	0.034264	-0.22844	-0.01577	0.885053	0.795772	0.984351	MFI	TBNK	Blue.530.30.TBNK.trait6	CD3 on HLA DR+ CD4+
ebi-a-GCST90001849	Weighted median	25	-0.09647	0.042275	0.022486	-0.17933	-0.01362	0.908033	0.835826	0.986477	MFI	TBNK	Blue.530.30.TBNK.trait6	CD3 on HLA DR+ CD4+
ebi-a-GCST90001849	Inverse variance weighted	25	-0.06687	0.029302	0.022481	-0.1243	-0.00944	0.935316	0.883113	0.990605	MFI	TBNK	Blue.530.30.TBNK.trait6	CD3 on HLA DR+ CD4+
ebi-a-GCST90001849	Simple mode	25	-0.09124	0.066913	0.185347	-0.22239	0.039907	0.912796	0.800601	1.04071	MFI	TBNK	Blue.530.30.TBNK.trait6	CD3 on HLA DR+ CD4+
ebi-a-GCST90001849	Weighted mode	25	-0.10097	0.041299	0.022213	-0.18191	-0.02002	0.903964	0.833675	0.980178	MFI	TBNK	Blue.530.30.TBNK.trait6	CD3 on HLA DR+ CD4+
ebi-a-GCST90001855	MR Egger	20	-0.08059	0.037688	0.046464	-0.15445	-0.00672	0.922576	0.856884	0.993305	MFI	Treg	Blue.530.30.Treg.trait13	CD3 on secreting Treg
ebi-a-GCST90001855	Weighted median	20	-0.0807	0.033229	0.015154	-0.14583	-0.01557	0.922467	0.864302	0.984547	MFI	Treg	Blue.530.30.Treg.trait13	CD3 on secreting Treg
ebi-a-GCST90001855	Inverse variance weighted	20	-0.05045	0.023869	0.034529	-0.09724	-0.00367	0.950797	0.90734	0.996335	MFI	Treg	Blue.530.30.Treg.trait13	CD3 on secreting Treg
ebi-a-GCST90001855	Simple mode	20	-0.05035	0.045703	0.284332	-0.13993	0.039225	0.950893	0.869418	1.04	MFI	Treg	Blue.530.30.Treg.trait13	CD3 on secreting Treg
ebi-a-GCST90001855	Weighted mode	20	-0.05862	0.034634	0.106887	-0.1265	0.009265	0.943068	0.881175	1.00931	MFI	Treg	Blue.530.30.Treg.trait13	CD3 on secreting Treg
ebi-a-GCST90001869	MR Egger	36	0.005808	0.040769	0.887555	-0.0741	0.085716	1.00582	0.928579	1.0895	MFI	Treg	Blue.530.30.Treg.trait9	CD3 on resting Treg
ebi-a-GCST90001869	Weighted median	36	0.016121	0.038213	0.673123	-0.05878	0.091019	1.01625	0.942917	1.09529	MFI	Treg	Blue.530.30.Treg.trait9	CD3 on resting Treg
ebi-a-GCST90001869	Inverse variance weighted	36	0.052154	0.02538	0.039889	0.002409	0.1019	1.05354	1.00241	1.10727	MFI	Treg	Blue.530.30.Treg.trait9	CD3 on resting Treg
ebi-a-GCST90001869	Simple mode	36	0.02211	0.061799	0.722658	-0.09901	0.143235	1.02236	0.905729	1.154	MFI	Treg	Blue.530.30.Treg.trait9	CD3 on resting Treg
ebi-a-GCST90001869	Weighted mode	36	0.007588	0.037577	0.841136	-0.06606	0.081239	1.00762	0.936072	1.08463	MFI	Treg	Blue.530.30.Treg.trait9	CD3 on resting Treg
ebi-a-GCST90001878	MR Egger	20	0.130583	0.118604	0.285403	-0.10188	0.363048	1.13949	0.903137	1.43771	MFI	Maturation stages of T cell	HVEM1000_150630.trait5	HVEM on EM CD4+
ebi-a-GCST90001878	Weighted median	20	0.058548	0.038223	0.125577	-0.01637	0.133465	1.0603	0.983765	1.14278	MFI	Maturation stages of T cell	HVEM1000_150630.trait5	HVEM on EM CD4+
ebi-a-GCST90001878	Inverse variance weighted	20	0.116433	0.044363	0.008676	0.029482	0.203385	1.12348	1.02992	1.22554	MFI	Maturation stages of T cell	HVEM1000_150630.trait5	HVEM on EM CD4+
ebi-a-GCST90001878	Simple mode	20	0.008474	0.062927	0.894297	-0.11486	0.13181	1.00851	0.891489	1.14089	MFI	Maturation stages of T cell	HVEM1000_150630.trait5	HVEM on EM CD4+
ebi-a-GCST90001878	Weighted mode	20	0.032202	0.060319	0.599633	-0.08602	0.150426	1.03273	0.917573	1.16233	MFI	Maturation stages of T cell	HVEM1000_150630.trait5	HVEM on EM CD4+
ebi-a-GCST90001906	MR Egger	20	-0.06102	0.078454	0.446771	-0.21479	0.092746	0.9408	0.806707	1.09718	MFI	cDC	Blue.670.LP.cDC.trait4	CD86 on granulocyte
ebi-a-GCST90001906	Weighted median	20	-0.09652	0.05482	0.078288	-0.20397	0.010925	0.907991	0.815489	1.01099	MFI	cDC	Blue.670.LP.cDC.trait4	CD86 on granulocyte
ebi-a-GCST90001906	Inverse variance weighted	20	-0.1257	0.044694	0.004916	-0.2133	-0.0381	0.881878	0.807912	0.962615	MFI	cDC	Blue.670.LP.cDC.trait4	CD86 on granulocyte
ebi-a-GCST90001906	Simple mode	20	-0.1192	0.089436	0.198351	-0.2945	0.056091	0.887628	0.744906	1.05769	MFI	cDC	Blue.670.LP.cDC.trait4	CD86 on granulocyte
ebi-a-GCST90001906	Weighted mode	20	-0.10099	0.066111	0.143103	-0.23057	0.02859	0.903944	0.794084	1.029	MFI	cDC	Blue.670.LP.cDC.trait4	CD86 on granulocyte
ebi-a-GCST90001926	MR Egger	31	-0.02327	0.048566	0.635438	-0.11846	0.07192	0.976999	0.888288	1.07457	MFI	Treg	Blue.670.LP.Treg.trait13	CD127 on granulocyte
ebi-a-GCST90001926	Weighted median	31	-0.03659	0.041145	0.373794	-0.11724	0.044051	0.964067	0.889372	1.04503	MFI	Treg	Blue.670.LP.Treg.trait13	CD127 on granulocyte
ebi-a-GCST90001926	Inverse variance weighted	31	-0.06851	0.030791	0.026088	-0.12886	-0.00816	0.933787	0.879099	0.991876	MFI	Treg	Blue.670.LP.Treg.trait13	CD127 on granulocyte
ebi-a-GCST90001926	Simple mode	31	-0.00032	0.072678	0.99653	-0.14277	0.142129	0.999681	0.866956	1.15273	MFI	Treg	Blue.670.LP.Treg.trait13	CD127 on granulocyte
ebi-a-GCST90001926	Weighted mode	31	-0.00989	0.047308	0.835796	-0.10262	0.082832	0.990157	0.902474	1.08636	MFI	Treg	Blue.670.LP.Treg.trait13	CD127 on granulocyte
ebi-a-GCST90001935	MR Egger	17	0.017891	0.083733	0.833682	-0.14623	0.182008	1.01805	0.863963	1.19962	MFI	Treg	Blue.780.60.CD25.trait10	CD25 on CD39+ CD4 Treg
ebi-a-GCST90001935	Weighted median	17	0.088441	0.056567	0.117944	-0.02243	0.199313	1.09247	0.977819	1.22056	MFI	Treg	Blue.780.60.CD25.trait10	CD25 on CD39+ CD4 Treg
ebi-a-GCST90001935	Inverse variance weighted	17	0.114401	0.049109	0.019831	0.018147	0.210654	1.1212	1.01831	1.23449	MFI	Treg	Blue.780.60.CD25.trait10	CD25 on CD39+ CD4 Treg
ebi-a-GCST90001935	Simple mode	17	0.124821	0.090875	0.188524	-0.05329	0.302937	1.13295	0.948101	1.35383	MFI	Treg	Blue.780.60.CD25.trait10	CD25 on CD39+ CD4 Treg
ebi-a-GCST90001935	Weighted mode	17	0.094636	0.055591	0.108034	-0.01432	0.203594	1.09926	0.985779	1.2258	MFI	Treg	Blue.780.60.CD25.trait10	CD25 on CD39+ CD4 Treg
ebi-a-GCST90001966	MR Egger	20	-0.03847	0.044333	0.396912	-0.12537	0.048419	0.962257	0.882174	1.04961	Morphological parameter	cDC	FSC.cDC.trait5	FSC-A on granulocyte
ebi-a-GCST90001966	Weighted median	20	-0.06338	0.039987	0.112976	-0.14175	0.014997	0.938589	0.867837	1.01511	Morphological parameter	cDC	FSC.cDC.trait5	FSC-A on granulocyte
ebi-a-GCST90001966	Inverse variance weighted	20	-0.06062	0.028521	0.033544	-0.11652	-0.00472	0.941178	0.890008	0.995291	Morphological parameter	cDC	FSC.cDC.trait5	FSC-A on granulocyte
ebi-a-GCST90001966	Simple mode	20	-0.04835	0.071033	0.504294	-0.18757	0.090875	0.952801	0.828968	1.09513	Morphological parameter	cDC	FSC.cDC.trait5	FSC-A on granulocyte
ebi-a-GCST90001966	Weighted mode	20	-0.02929	0.036326	0.430017	-0.10049	0.041907	0.971134	0.904394	1.0428	Morphological parameter	cDC	FSC.cDC.trait5	FSC-A on granulocyte
ebi-a-GCST90001988	MR Egger	22	0.309456	0.132804	0.030382	0.04916	0.569752	1.36268	1.05039	1.76783	MFI	Monocyte	mono.trait21	HLA DR on CD14+ CD16- monocyte
ebi-a-GCST90001988	Weighted median	22	0.266134	0.03567	8.58e-14	0.196221	0.336046	1.30491	1.2168	1.3994	MFI	Monocyte	mono.trait21	HLA DR on CD14+ CD16- monocyte
ebi-a-GCST90001988	Inverse variance weighted	22	0.141287	0.071608	0.048489	0.000935	0.281638	1.15176	1.00093	1.3253	MFI	Monocyte	mono.trait21	HLA DR on CD14+ CD16- monocyte
ebi-a-GCST90001988	Simple mode	22	0.145556	0.113939	0.215371	-0.07776	0.368876	1.15668	0.925183	1.44611	MFI	Monocyte	mono.trait21	HLA DR on CD14+ CD16- monocyte
ebi-a-GCST90001988	Weighted mode	22	0.275119	0.031608	2.08e-08	0.213168	0.33707	1.31669	1.23759	1.40084	MFI	Monocyte	mono.trait21	HLA DR on CD14+ CD16- monocyte
ebi-a-GCST90001996	MR Egger	33	-0.01798	0.031212	0.56883	-0.07915	0.0432	0.982185	0.923901	1.04415	MFI	Monocyte	mono.trait35	CX3CR1 on CD14+ CD16+ monocyte
ebi-a-GCST90001996	Weighted median	33	-0.01832	0.031785	0.56441	-0.08062	0.04398	0.981849	0.922549	1.04496	MFI	Monocyte	mono.trait35	CX3CR1 on CD14+ CD16+ monocyte
ebi-a-GCST90001996	Inverse variance weighted	33	-0.04898	0.021195	0.020827	-0.09052	-0.00744	0.952197	0.913452	0.992586	MFI	Monocyte	mono.trait35	CX3CR1 on CD14+ CD16+ monocyte
ebi-a-GCST90001996	Simple mode	33	-0.05399	0.055599	0.338812	-0.16296	0.054985	0.947443	0.849623	1.05652	MFI	Monocyte	mono.trait35	CX3CR1 on CD14+ CD16+ monocyte
ebi-a-GCST90001996	Weighted mode	33	-0.03752	0.028818	0.20225	-0.094	0.018965	0.963178	0.910283	1.01915	MFI	Monocyte	mono.trait35	CX3CR1 on CD14+ CD16+ monocyte
ebi-a-GCST90002112	MR Egger	12	-0.1182	0.06796	0.112632	-0.2514	0.015006	0.888522	0.777713	1.01512	MFI	Myeloid cell	Violet.510.50.MDSC.trait7	HLA DR on CD33- HLA DR+
ebi-a-GCST90002112	Weighted median	12	-0.13943	0.044497	0.001728	-0.22664	-0.05221	0.869857	0.797206	0.949128	MFI	Myeloid cell	Violet.510.50.MDSC.trait7	HLA DR on CD33- HLA DR+
ebi-a-GCST90002112	Inverse variance weighted	12	-0.08838	0.042928	0.039524	-0.17251	-0.00424	0.915417	0.841546	0.995772	MFI	Myeloid cell	Violet.510.50.MDSC.trait7	HLA DR on CD33- HLA DR+
ebi-a-GCST90002112	Simple mode	12	-0.11364	0.103773	0.296869	-0.31704	0.089753	0.892577	0.728304	1.0939	MFI	Myeloid cell	Violet.510.50.MDSC.trait7	HLA DR on CD33- HLA DR+
ebi-a-GCST90002112	Weighted mode	12	-0.14868	0.036487	0.001836	-0.2202	-0.07717	0.861842	0.802361	0.925734	MFI	Myeloid cell	Violet.510.50.MDSC.trait7	HLA DR on CD33- HLA DR+
ebi-a-GCST90002116	MR Egger	21	-0.18807	0.08661	0.042772	-0.35782	-0.01831	0.82856	0.699197	0.981858	MFI	TBNK	Violet.510.50.TBNK.trait5	HLA DR on B cell
ebi-a-GCST90002116	Weighted median	21	-0.0924	0.0441	0.036158	-0.17883	-0.00596	0.911744	0.836247	0.994058	MFI	TBNK	Violet.510.50.TBNK.trait5	HLA DR on B cell
ebi-a-GCST90002116	Inverse variance weighted	21	-0.17062	0.04974	0.000603	-0.26811	-0.07313	0.843144	0.764825	0.929484	MFI	TBNK	Violet.510.50.TBNK.trait5	HLA DR on B cell
ebi-a-GCST90002116	Simple mode	21	-0.0212	0.063854	0.743357	-0.14635	0.103955	0.979025	0.863854	1.10955	MFI	TBNK	Violet.510.50.TBNK.trait5	HLA DR on B cell
ebi-a-GCST90002116	Weighted mode	21	-0.01679	0.047086	0.725174	-0.10908	0.075501	0.983352	0.896662	1.07842	MFI	TBNK	Violet.510.50.TBNK.trait5	HLA DR on B cell
