# Supplementary material for: Picolinate-mediated immunomodulation: insights from Mendelian randomization on the role of NK cell percentage in the pathogenesis of lichen planus
Source: Front Immunol. 2024 Dec 12;15:1464479. doi: 10.3389/fimmu.2024.1464479 (PMC11669599; doi:10.3389/fimmu.2024.1464479)
Supplement: Supplementary file 3 [file Table3.xlsx]

## Sheet: Supplementary Table S3-1
Supplementary Table S3-1:Horizontal pleiotropy of immune cells on lichen planus
id.exposure	outcome	exposure	egger_intercept	se	pval
ebi-a-GCST90001394	Linchen planus	IgD+ CD38dim AC	-0.00105	0.009955	0.91665
ebi-a-GCST90001414	Linchen planus	IgD- CD24- AC	-0.00581	0.015849	0.718713
ebi-a-GCST90001426	Linchen planus	IgD- CD38dim %lymphocyte	-0.00236	0.009571	0.807301
ebi-a-GCST90001506	Linchen planus	CD25hi %T cell	0.020545	0.013999	0.162866
ebi-a-GCST90001512	Linchen planus	CD25hi CD45RA- CD4 not Treg %T cell	0.019449	0.010778	0.082743
ebi-a-GCST90001559	Linchen planus	TD CD8br %T cell	0.002379	0.013362	0.861048
ebi-a-GCST90001602	Linchen planus	Lymphocyte %leukocyte	-0.01468	0.01016	0.164034
ebi-a-GCST90001607	Linchen planus	CD8br %leukocyte	0.029803	0.10254	0.775907
ebi-a-GCST90001647	Linchen planus	NK %lymphocyte	-0.01047	0.010404	0.323725
ebi-a-GCST90001686	Linchen planus	CD28- CD8br %CD8br	0.013187	0.026561	0.624979
ebi-a-GCST90001687	Linchen planus	CD28- CD8br AC	0.031393	0.081143	0.705613
ebi-a-GCST90001734	Linchen planus	CD19 on IgD- CD38br	-0.00421	0.017945	0.817799
ebi-a-GCST90001789	Linchen planus	CD25 on IgD- CD38dim	0.000811	0.014462	0.955956
ebi-a-GCST90001790	Linchen planus	CD25 on memory B cell	0.000213	0.0102	0.98354
ebi-a-GCST90001803	Linchen planus	CD27 on IgD- CD38br	-0.02035	0.039058	0.611096
ebi-a-GCST90001844	Linchen planus	CD3 on TD CD4+	-0.01036	0.012914	0.432547
ebi-a-GCST90001849	Linchen planus	CD3 on HLA DR+ CD4+	0.015408	0.012785	0.240389
ebi-a-GCST90001855	Linchen planus	CD3 on secreting Treg	0.013469	0.013038	0.315253
ebi-a-GCST90001869	Linchen planus	CD3 on resting Treg	0.015457	0.010641	0.1555
ebi-a-GCST90001878	Linchen planus	HVEM on EM CD4+	-0.00455	0.035213	0.898619
ebi-a-GCST90001906	Linchen planus	CD86 on granulocyte	-0.01813	0.018078	0.329151
ebi-a-GCST90001926	Linchen planus	CD127 on granulocyte	-0.01483	0.012371	0.240347
ebi-a-GCST90001935	Linchen planus	CD25 on CD39+ CD4 Treg	0.029806	0.021256	0.181197
ebi-a-GCST90001966	Linchen planus	FSC-A on granulocyte	-0.00918	0.013917	0.517752
ebi-a-GCST90001988	Linchen planus	HLA DR on CD14+ CD16- monocyte	-0.06937	0.04665	0.152594
ebi-a-GCST90001996	Linchen planus	CX3CR1 on CD14+ CD16+ monocyte	-0.01542	0.011392	0.185728
ebi-a-GCST90002012	Linchen planus	CX3CR1 on CD14- CD16+ monocyte	-0.01376	0.013558	0.327197
ebi-a-GCST90002016	Linchen planus	CCR2 on CD62L+ plasmacytoid DC	-0.01148	0.012527	0.373251

## Sheet: Supplementary Table S3-2
Supplementary Table S3-2:Heterogeneity of immune cells on lichen planus
id.exposure	outcome	exposure	method	Q	Q_df	Q_pval
ebi-a-GCST90001394	Linchen planus	IgD+ CD38dim AC	MR Egger	18.4183	22	0.680922
ebi-a-GCST90001394	Linchen planus	IgD+ CD38dim AC	Inverse variance weighted	18.4295	23	0.733796
ebi-a-GCST90001414	Linchen planus	IgD- CD24- AC	MR Egger	11.7338	16	0.762092
ebi-a-GCST90001414	Linchen planus	IgD- CD24- AC	Inverse variance weighted	11.8682	17	0.808051
ebi-a-GCST90001426	Linchen planus	IgD- CD38dim %lymphocyte	MR Egger	21.0049	21	0.458645
ebi-a-GCST90001426	Linchen planus	IgD- CD38dim %lymphocyte	Inverse variance weighted	21.0659	22	0.516667
ebi-a-GCST90001506	Linchen planus	CD25hi %T cell	MR Egger	12.9406	15	0.606887
ebi-a-GCST90001506	Linchen planus	CD25hi %T cell	Inverse variance weighted	15.0944	16	0.517732
ebi-a-GCST90001512	Linchen planus	CD25hi CD45RA- CD4 not Treg %T cell	MR Egger	22.9401	26	0.636332
ebi-a-GCST90001512	Linchen planus	CD25hi CD45RA- CD4 not Treg %T cell	Inverse variance weighted	26.1965	27	0.507717
ebi-a-GCST90001559	Linchen planus	TD CD8br %T cell	MR Egger	9.62754	15	0.842492
ebi-a-GCST90001559	Linchen planus	TD CD8br %T cell	Inverse variance weighted	9.65925	16	0.883807
ebi-a-GCST90001602	Linchen planus	Lymphocyte %leukocyte	MR Egger	7.36019	20	0.995325
ebi-a-GCST90001602	Linchen planus	Lymphocyte %leukocyte	Inverse variance weighted	9.44729	21	0.985235
ebi-a-GCST90001607	Linchen planus	CD8br %leukocyte	MR Egger	278.56	13	7.26e-52
ebi-a-GCST90001607	Linchen planus	CD8br %leukocyte	Inverse variance weighted	280.37	14	1.45e-51
ebi-a-GCST90001647	Linchen planus	NK %lymphocyte	MR Egger	22.5589	25	0.603303
ebi-a-GCST90001647	Linchen planus	NK %lymphocyte	Inverse variance weighted	23.5724	26	0.600404
ebi-a-GCST90001686	Linchen planus	CD28- CD8br %CD8br	MR Egger	56.3505	20	2.57e-05
ebi-a-GCST90001686	Linchen planus	CD28- CD8br %CD8br	Inverse variance weighted	57.0449	21	3.54e-05
ebi-a-GCST90001687	Linchen planus	CD28- CD8br AC	MR Egger	94.8849	12	5.56e-15
ebi-a-GCST90001687	Linchen planus	CD28- CD8br AC	Inverse variance weighted	96.0684	13	9.55e-15
ebi-a-GCST90001734	Linchen planus	CD19 on IgD- CD38br	MR Egger	15.9389	14	0.317119
ebi-a-GCST90001734	Linchen planus	CD19 on IgD- CD38br	Inverse variance weighted	16.0017	15	0.381942
ebi-a-GCST90001789	Linchen planus	CD25 on IgD- CD38dim	MR Egger	19.393	17	0.306445
ebi-a-GCST90001789	Linchen planus	CD25 on IgD- CD38dim	Inverse variance weighted	19.3966	18	0.367793
ebi-a-GCST90001790	Linchen planus	CD25 on memory B cell	MR Egger	15.4886	20	0.747802
ebi-a-GCST90001790	Linchen planus	CD25 on memory B cell	Inverse variance weighted	15.489	21	0.797639
ebi-a-GCST90001803	Linchen planus	CD27 on IgD- CD38br	MR Egger	8.45295	13	0.812891
ebi-a-GCST90001803	Linchen planus	CD27 on IgD- CD38br	Inverse variance weighted	8.72444	14	0.848287
ebi-a-GCST90001844	Linchen planus	CD3 on TD CD4+	MR Egger	25.3821	19	0.148346
ebi-a-GCST90001844	Linchen planus	CD3 on TD CD4+	Inverse variance weighted	26.2411	20	0.157998
ebi-a-GCST90001849	Linchen planus	CD3 on HLA DR+ CD4+	MR Egger	24.5511	23	0.373841
ebi-a-GCST90001849	Linchen planus	CD3 on HLA DR+ CD4+	Inverse variance weighted	26.1014	24	0.348038
ebi-a-GCST90001855	Linchen planus	CD3 on secreting Treg	MR Egger	7.69139	18	0.982885
ebi-a-GCST90001855	Linchen planus	CD3 on secreting Treg	Inverse variance weighted	8.75862	19	0.977277
ebi-a-GCST90001869	Linchen planus	CD3 on resting Treg	MR Egger	24.6342	34	0.880585
ebi-a-GCST90001869	Linchen planus	CD3 on resting Treg	Inverse variance weighted	26.7443	35	0.840297
ebi-a-GCST90001878	Linchen planus	HVEM on EM CD4+	MR Egger	53.2582	18	2.39e-05
ebi-a-GCST90001878	Linchen planus	HVEM on EM CD4+	Inverse variance weighted	53.3076	19	4.21e-05
ebi-a-GCST90001906	Linchen planus	CD86 on granulocyte	MR Egger	26.2607	18	0.093945
ebi-a-GCST90001906	Linchen planus	CD86 on granulocyte	Inverse variance weighted	27.7284	19	0.088797
ebi-a-GCST90001926	Linchen planus	CD127 on granulocyte	MR Egger	36.7319	29	0.153208
ebi-a-GCST90001926	Linchen planus	CD127 on granulocyte	Inverse variance weighted	38.5519	30	0.136089
ebi-a-GCST90001935	Linchen planus	CD25 on CD39+ CD4 Treg	MR Egger	25.4052	15	0.044759
ebi-a-GCST90001935	Linchen planus	CD25 on CD39+ CD4 Treg	Inverse variance weighted	28.7355	16	0.025782
ebi-a-GCST90001966	Linchen planus	FSC-A on granulocyte	MR Egger	20.0613	18	0.329381
ebi-a-GCST90001966	Linchen planus	FSC-A on granulocyte	Inverse variance weighted	20.5464	19	0.362396
ebi-a-GCST90001988	Linchen planus	HLA DR on CD14+ CD16- monocyte	MR Egger	155.76	20	4.93e-23
ebi-a-GCST90001988	Linchen planus	HLA DR on CD14+ CD16- monocyte	Inverse variance weighted	172.982	21	6.83e-26
ebi-a-GCST90001996	Linchen planus	CX3CR1 on CD14+ CD16+ monocyte	MR Egger	26.1116	31	0.715958
ebi-a-GCST90001996	Linchen planus	CX3CR1 on CD14+ CD16+ monocyte	Inverse variance weighted	27.9432	32	0.672166
ebi-a-GCST90002112	Linchen planus	HLA DR on CD33- HLA DR+	MR Egger	37.1731	10	5.28e-05
ebi-a-GCST90002112	Linchen planus	HLA DR on CD33- HLA DR+	Inverse variance weighted	38.4172	11	6.65e-05
ebi-a-GCST90002116	Linchen planus	HLA DR on B cell	MR Egger	104.784	19	7.22e-14
ebi-a-GCST90002116	Linchen planus	HLA DR on B cell	Inverse variance weighted	105.126	20	1.51e-13
