# Supplementary material for: Picolinate-mediated immunomodulation: insights from Mendelian randomization on the role of NK cell percentage in the pathogenesis of lichen planus
Source: Front Immunol. 2024 Dec 12;15:1464479. doi: 10.3389/fimmu.2024.1464479 (PMC11669599; doi:10.3389/fimmu.2024.1464479)
Supplement: Supplementary file 4 [file Table4.xlsx]

## Sheet: Sheet1
Supplementary Table S4:Reverse MR analysis of immune cells on lichen planus
id	method	nsnp	b	se	pval	lo_ci	up_ci	or	or_lci95	or_uci95	Trait type	Panel	Statistical trait name	Trait
ebi-a-GCST90001394	Inverse variance weighted	8	-0.0682857	0.0621843	0.272153	-0.190167	0.0535955	0.933994	0.826821	1.05506	Absolute count	B cell	BC_Trait12	IgD+ CD38dim AC
ebi-a-GCST90001414	Inverse variance weighted	8	-0.0345218	0.0518764	0.505755	-0.1362	0.067156	0.966067	0.872668	1.06946	Absolute count	B cell	BC_Trait34	IgD- CD24- AC
ebi-a-GCST90001426	Inverse variance weighted	8	-0.0289734	0.0676655	0.668516	-0.161598	0.103651	0.971442	0.850783	1.10921	Relative count	B cell	BC_Trait48	IgD- CD38dim %lymphocyte
ebi-a-GCST90001506	Inverse variance weighted	8	-0.0105021	0.0821317	0.898252	-0.17148	0.150476	0.989553	0.842417	1.16239	Relative count	Treg	f_Treg_Trait535	CD25hi %T cell
ebi-a-GCST90001512	Inverse variance weighted	8	0.0173574	0.0759952	0.819334	-0.131593	0.166308	1.01751	0.876698	1.18094	Relative count	Treg	f_Treg_Trait541	CD25hi CD45RA- CD4 not Treg %T cell
ebi-a-GCST90001559	Inverse variance weighted	8	-0.0446989	0.0603526	0.458918	-0.16299	0.0735922	0.956285	0.8496	1.07637	Relative count	Maturation stages of T cell	MT_Trait533	TD CD8br %T cell
ebi-a-GCST90001602	Inverse variance weighted	8	0.0204689	0.0656833	0.755322	-0.10827	0.149208	1.02068	0.897385	1.16091	Relative count	TBNK	TB_Trait508	Lymphocyte %leukocyte
ebi-a-GCST90001607	Inverse variance weighted	8	0.092745	0.0816199	0.25583	-0.06723	0.25272	1.09718	0.93498	1.28752	Relative count	TBNK	TB_Trait517	CD8br %leukocyte
ebi-a-GCST90001647	Inverse variance weighted	8	-0.0281162	0.0626248	0.653459	-0.150861	0.0946284	0.972275	0.859967	1.09925	Relative count	TBNK	TB_Trait568	NK %lymphocyte
ebi-a-GCST90001686	Inverse variance weighted	8	0.0453168	0.0778527	0.56051	-0.107274	0.197908	1.04636	0.898279	1.21885	Relative count	Treg	Treg_Trait601	CD28- CD8br %CD8br
ebi-a-GCST90001687	Inverse variance weighted	8	0.0605859	0.0880298	0.4913	-0.111953	0.233124	1.06246	0.894087	1.26254	Absolute count	Treg	Treg_Trait602	CD28- CD8br AC
ebi-a-GCST90001734	Inverse variance weighted	8	0.0149863	0.0565586	0.791033	-0.0958686	0.125841	1.0151	0.908583	1.1341	MFI	B cell	Bcells.trait321	CD19 on IgD- CD38br
ebi-a-GCST90001789	Inverse variance weighted	8	-0.00533583	0.0467796	0.909188	-0.0970239	0.0863523	0.994678	0.907534	1.09019	MFI	B cell	Bcells.trait504	CD25 on IgD- CD38dim
ebi-a-GCST90001790	Inverse variance weighted	8	0.020015	0.0540909	0.711363	-0.0860031	0.126033	1.02022	0.917591	1.13432	MFI	B cell	Bcells.trait506	CD25 on memory B cell
ebi-a-GCST90001803	Inverse variance weighted	8	0.021198	0.0464365	0.648035	-0.0698176	0.112214	1.02142	0.932564	1.11875	MFI	B cell	Bcells.trait566	CD27 on IgD- CD38br
ebi-a-GCST90001844	Inverse variance weighted	8	-0.000270842	0.0502827	0.995702	-0.0988249	0.0982832	0.999729	0.905901	1.10328	MFI	Maturation stages of T cell	Blue.530.30.MT.trait6	CD3 on TD CD4+
ebi-a-GCST90001849	Inverse variance weighted	8	-0.0536132	0.0645748	0.406398	-0.18018	0.0729535	0.947799	0.83512	1.07568	MFI	TBNK	Blue.530.30.TBNK.trait6	CD3 on HLA DR+ CD4+
ebi-a-GCST90001855	Inverse variance weighted	8	-0.00796375	0.062195	0.898114	-0.129866	0.113939	0.992068	0.878213	1.12068	MFI	Treg	Blue.530.30.Treg.trait13	CD3 on secreting Treg
ebi-a-GCST90001869	Inverse variance weighted	8	0.0176424	0.0703906	0.802096	-0.120323	0.155608	1.0178	0.886634	1.16837	MFI	Treg	Blue.530.30.Treg.trait9	CD3 on resting Treg
ebi-a-GCST90001878	Inverse variance weighted	8	0.101391	0.0744048	0.172978	-0.0444421	0.247225	1.10671	0.956531	1.28047	MFI	Maturation stages of T cell	HVEM1000_150630.trait5	HVEM on EM CD4+
ebi-a-GCST90001906	Inverse variance weighted	8	-0.00815003	0.0595591	0.891158	-0.124886	0.108586	0.991883	0.882598	1.1147	MFI	cDC	Blue.670.LP.cDC.trait4	CD86 on granulocyte
ebi-a-GCST90001926	Inverse variance weighted	8	-0.0304441	0.0528369	0.564487	-0.134004	0.0731162	0.970015	0.874586	1.07586	MFI	Treg	Blue.670.LP.Treg.trait13	CD127 on granulocyte
ebi-a-GCST90001935	Inverse variance weighted	8	0.0479092	0.0469651	0.30768	-0.0441424	0.139961	1.04908	0.956818	1.15023	MFI	Treg	Blue.780.60.CD25.trait10	CD25 on CD39+ CD4 Treg
ebi-a-GCST90001966	Inverse variance weighted	8	-0.0851809	0.0762819	0.26414	-0.234693	0.0643317	0.918346	0.790813	1.06645	Morphological parameter	cDC	FSC.cDC.trait5	FSC-A on granulocyte
ebi-a-GCST90001988	Inverse variance weighted	8	0.303036	0.198809	0.127445	-0.0866299	0.692701	1.35396	0.917016	1.99911	MFI	Monocyte	mono.trait21	HLA DR on CD14+ CD16- monocyte
ebi-a-GCST90001996	Inverse variance weighted	8	0.0400585	0.0472347	0.396397	-0.0525216	0.132639	1.04087	0.948834	1.14184	MFI	Monocyte	mono.trait35	CX3CR1 on CD14+ CD16+ monocyte
ebi-a-GCST90002112	Inverse variance weighted	8	0.120435	0.164606	0.46438	-0.202193	0.443063	1.12799	0.816937	1.55747	MFI	Myeloid cell	Violet.510.50.MDSC.trait7	HLA DR on CD33- HLA DR+
ebi-a-GCST90002116	Inverse variance weighted	8	-0.124816	0.145497	0.39097	-0.40999	0.160358	0.882659	0.663657	1.17393	MFI	TBNK	Violet.510.50.TBNK.trait5	HLA DR on B cell
