# Supplementary material for: Picolinate-mediated immunomodulation: insights from Mendelian randomization on the role of NK cell percentage in the pathogenesis of lichen planus
Source: Front Immunol. 2024 Dec 12;15:1464479. doi: 10.3389/fimmu.2024.1464479 (PMC11669599; doi:10.3389/fimmu.2024.1464479)
Supplement: Supplementary file 5 [file Table5.xlsx]

## Sheet: Supplementary Table S5-1
Supplementary Table S5-1:Horizontal pleiotropy of plasma metabolites on lichen planus
id.exposure	outcome	exposure	egger_intercept	se	pval
GCST90199634	Lichen planus	5-hydroxylysine levels	-0.00823	0.012049	0.500463
GCST90199675	Lichen planus	Homoarginine levels	0.011185	0.013056	0.399189
GCST90199676	Lichen planus	1-oleoylglycerol (18:1) levels	-0.00734	0.021659	0.737382
GCST90199771	Lichen planus	7-methylguanine levels	0.001908	0.016558	0.909413
GCST90199780	Lichen planus	1-stearoyl-GPG (18:0) levels	-0.00476	0.01893	0.803701
GCST90199805	Lichen planus	Octadecanedioate levels	-0.00347	0.020729	0.86865
GCST90199811	Lichen planus	Glycolithocholate sulfate levels	-0.02379	0.011936	0.060773
GCST90199833	Lichen planus	Hexanoylglutamine levels	-0.01033	0.017391	0.559258
GCST90199848	Lichen planus	Succinylcarnitine levels	-0.01036	0.016283	0.530252
GCST90199870	Lichen planus	4-cholesten-3-one levels	0.002385	0.013958	0.865986
GCST90199898	Lichen planus	Glycoursodeoxycholate levels	0.003752	0.01437	0.79634
GCST90199922	Lichen planus	Prolylglycine levels	0.008932	0.015698	0.574066
GCST90199957	Lichen planus	3-(3-hydroxyphenyl)propionate sulfate levels	-0.01389	0.029989	0.649506
GCST90199973	Lichen planus	Methyl glucopyranoside (alpha + beta) levels	0.013819	0.012133	0.266464
GCST90200013	Lichen planus	Sphingomyelin (d18:1/22:2, d18:2/22:1, d16:1/24:2) levels	-0.00605	0.018324	0.745636
GCST90200014	Lichen planus	3beta-hydroxy-5-cholestenoate levels	-0.00258	0.013401	0.848974
GCST90200038	Lichen planus	1-palmitoyl-2-palmitoleoyl-gpc (16:0/16:1) levels	-0.0012	0.016372	0.942247
GCST90200050	Lichen planus	5-hydroxyindole sulfate levels	0.024426	0.019845	0.236158
GCST90200112	Lichen planus	2,3-dihydroxy-2-methylbutyrate levels	-0.0059	0.026829	0.829696
GCST90200114	Lichen planus	Glycosyl-N-tricosanoyl-sphingadienine (d18:2/23:0) levels	0.01018	0.016992	0.555486
GCST90200118	Lichen planus	Glycosyl ceramide (d18:2/24:1, d18:1/24:2) levels	-0.01185	0.014089	0.407139
GCST90200139	Lichen planus	Dihomo-linolenoylcarnitine (C20:3n3 or 6) levels	0.014471	0.012002	0.237698
GCST90200172	Lichen planus	3-carboxy-4-methyl-5-pentyl-2-furanpropionate (3-CMPFP) levels	0.012328	0.015401	0.431638
GCST90200183	Lichen planus	N-acetyl-2-aminooctanoate levels	-0.00448	0.012975	0.733393
GCST90200212	Lichen planus	Glucuronide of piperine metabolite C17H21NO3 (5) levels	-0.00245	0.021778	0.911427
GCST90200254	Lichen planus	(S)-a-amino-omega-caprolactam levels	-0.02238	0.013937	0.1367
GCST90200270	Lichen planus	2-methoxyhydroquinone sulfate (1) levels	0.022723	0.022751	0.33374
GCST90200282	Lichen planus	Picolinate levels	-0.00967	0.014473	0.511157
GCST90200299	Lichen planus	Oleoyl ethanolamide levels	-0.0039	0.013685	0.778121
GCST90200333	Lichen planus	Taurocholic acid levels	-0.00884	0.021281	0.681387
GCST90200358	Lichen planus	Arachidonate (20:4n6) levels	0.014435	0.012667	0.264838
GCST90200366	Lichen planus	Creatinine levels	-0.01041	0.013108	0.435114
GCST90200395	Lichen planus	Inosine 5'-monophosphate (IMP) levels	-0.01401	0.022374	0.53821
GCST90200430	Lichen planus	Pyruvate levels	0.003166	0.020241	0.877264
GCST90200491	Lichen planus	X-12026 levels	0.011605	0.015154	0.451273
GCST90200537	Lichen planus	X-16087 levels	0.007302	0.015938	0.652062
GCST90200546	Lichen planus	X-17354 levels	0.022614	0.024868	0.378555
GCST90200598	Lichen planus	X-22771 levels	0.003911	0.017867	0.82968

## Sheet: Supplementary Table S5-2
Supplementary Table S5-2:Heterogeneity of plasma metabolites on lichen planus
id.exposure	outcome	exposure	method	Q	Q_df	Q_pval
GCST90199634	Lichen planus	5-hydroxylysine levels	MR Egger	24.6561	27	0.593726
GCST90199634	Lichen planus	5-hydroxylysine levels	Inverse variance weighted	25.1226	28	0.621157
GCST90199675	Lichen planus	Homoarginine levels	MR Egger	24.2504	27	0.616393
GCST90199675	Lichen planus	Homoarginine levels	Inverse variance weighted	24.9842	28	0.628694
GCST90199676	Lichen planus	1-oleoylglycerol (18:1) levels	MR Egger	43.6099	26	0.016643
GCST90199676	Lichen planus	1-oleoylglycerol (18:1) levels	Inverse variance weighted	43.8025	27	0.02167
GCST90199771	Lichen planus	7-methylguanine levels	MR Egger	16.9133	20	0.658599
GCST90199771	Lichen planus	7-methylguanine levels	Inverse variance weighted	16.9265	21	0.71555
GCST90199780	Lichen planus	1-stearoyl-GPG (18:0) levels	MR Egger	33.4174	24	0.095568
GCST90199780	Lichen planus	1-stearoyl-GPG (18:0) levels	Inverse variance weighted	33.5054	25	0.11891
GCST90199805	Lichen planus	Octadecanedioate levels	MR Egger	24.9824	23	0.351195
GCST90199805	Lichen planus	Octadecanedioate levels	Inverse variance weighted	25.0128	24	0.405068
GCST90199811	Lichen planus	Glycolithocholate sulfate levels	MR Egger	18.4281	19	0.494031
GCST90199811	Lichen planus	Glycolithocholate sulfate levels	Inverse variance weighted	22.4019	20	0.319108
GCST90199833	Lichen planus	Hexanoylglutamine levels	MR Egger	13.995	20	0.830748
GCST90199833	Lichen planus	Hexanoylglutamine levels	Inverse variance weighted	14.3477	21	0.854206
GCST90199848	Lichen planus	Succinylcarnitine levels	MR Egger	26.3952	26	0.441557
GCST90199848	Lichen planus	Succinylcarnitine levels	Inverse variance weighted	26.806	27	0.4743
GCST90199870	Lichen planus	4-cholesten-3-one levels	MR Egger	21.5314	21	0.426928
GCST90199870	Lichen planus	4-cholesten-3-one levels	Inverse variance weighted	21.5614	22	0.486316
GCST90199898	Lichen planus	Glycoursodeoxycholate levels	MR Egger	19.7065	23	0.659545
GCST90199898	Lichen planus	Glycoursodeoxycholate levels	Inverse variance weighted	19.7747	24	0.709515
GCST90199922	Lichen planus	Prolylglycine levels	MR Egger	29.3626	27	0.343541
GCST90199922	Lichen planus	Prolylglycine levels	Inverse variance weighted	29.7147	28	0.376986
GCST90199957	Lichen planus	3-(3-hydroxyphenyl)propionate sulfate levels	MR Egger	25.1891	16	0.066561
GCST90199957	Lichen planus	3-(3-hydroxyphenyl)propionate sulfate levels	Inverse variance weighted	25.5267	17	0.083525
GCST90199973	Lichen planus	Methyl glucopyranoside (alpha + beta) levels	MR Egger	34.0755	23	0.064075
GCST90199973	Lichen planus	Methyl glucopyranoside (alpha + beta) levels	Inverse variance weighted	35.9972	24	0.054922
GCST90200013	Lichen planus	Sphingomyelin (d18:1/22:2, d18:2/22:1, d16:1/24:2) levels	MR Egger	21.185	16	0.171509
GCST90200013	Lichen planus	Sphingomyelin (d18:1/22:2, d18:2/22:1, d16:1/24:2) levels	Inverse variance weighted	21.3292	17	0.211909
GCST90200014	Lichen planus	3beta-hydroxy-5-cholestenoate levels	MR Egger	22.7531	25	0.591976
GCST90200014	Lichen planus	3beta-hydroxy-5-cholestenoate levels	Inverse variance weighted	22.7902	26	0.64479
GCST90200038	Lichen planus	1-palmitoyl-2-palmitoleoyl-gpc (16:0/16:1) levels	MR Egger	17.9164	21	0.654287
GCST90200038	Lichen planus	1-palmitoyl-2-palmitoleoyl-gpc (16:0/16:1) levels	Inverse variance weighted	17.9218	22	0.710615
GCST90200050	Lichen planus	5-hydroxyindole sulfate levels	MR Egger	9.43875	16	0.894252
GCST90200050	Lichen planus	5-hydroxyindole sulfate levels	Inverse variance weighted	10.9538	17	0.858956
GCST90200112	Lichen planus	2,3-dihydroxy-2-methylbutyrate levels	MR Egger	7.3694	12	0.832268
GCST90200112	Lichen planus	2,3-dihydroxy-2-methylbutyrate levels	Inverse variance weighted	7.41773	13	0.879362
GCST90200114	Lichen planus	Glycosyl-N-tricosanoyl-sphingadienine (d18:2/23:0) levels	MR Egger	16.6129	21	0.734285
GCST90200114	Lichen planus	Glycosyl-N-tricosanoyl-sphingadienine (d18:2/23:0) levels	Inverse variance weighted	16.9719	22	0.76491
GCST90200118	Lichen planus	Glycosyl ceramide (d18:2/24:1, d18:1/24:2) levels	MR Egger	39.8805	29	0.085909
GCST90200118	Lichen planus	Glycosyl ceramide (d18:2/24:1, d18:1/24:2) levels	Inverse variance weighted	40.8536	30	0.089362
GCST90200139	Lichen planus	Dihomo-linolenoylcarnitine (C20:3n3 or 6) levels	MR Egger	34.2152	29	0.231468
GCST90200139	Lichen planus	Dihomo-linolenoylcarnitine (C20:3n3 or 6) levels	Inverse variance weighted	35.9303	30	0.21037
GCST90200172	Lichen planus	3-carboxy-4-methyl-5-pentyl-2-furanpropionate (3-CMPFP) levels	MR Egger	23.4009	23	0.437574
GCST90200172	Lichen planus	3-carboxy-4-methyl-5-pentyl-2-furanpropionate (3-CMPFP) levels	Inverse variance weighted	24.0528	24	0.45858
GCST90200183	Lichen planus	N-acetyl-2-aminooctanoate levels	MR Egger	23.1608	22	0.392695
GCST90200183	Lichen planus	N-acetyl-2-aminooctanoate levels	Inverse variance weighted	23.2861	23	0.44417
GCST90200212	Lichen planus	Glucuronide of piperine metabolite C17H21NO3 (5) levels	MR Egger	13.3625	20	0.861294
GCST90200212	Lichen planus	Glucuronide of piperine metabolite C17H21NO3 (5) levels	Inverse variance weighted	13.3752	21	0.894914
GCST90200254	Lichen planus	(S)-a-amino-omega-caprolactam levels	MR Egger	13.2761	11	0.275663
GCST90200254	Lichen planus	(S)-a-amino-omega-caprolactam levels	Inverse variance weighted	16.3868	12	0.174154
GCST90200270	Lichen planus	2-methoxyhydroquinone sulfate (1) levels	MR Egger	8.83715	15	0.885877
GCST90200270	Lichen planus	2-methoxyhydroquinone sulfate (1) levels	Inverse variance weighted	9.83472	16	0.875116
GCST90200282	Lichen planus	Picolinate levels	MR Egger	20.5627	21	0.485911
GCST90200282	Lichen planus	Picolinate levels	Inverse variance weighted	21.0095	22	0.520153
GCST90200299	Lichen planus	Oleoyl ethanolamide levels	MR Egger	21.2324	24	0.624982
GCST90200299	Lichen planus	Oleoyl ethanolamide levels	Inverse variance weighted	21.3136	25	0.675001
GCST90200333	Lichen planus	Taurocholic acid levels	MR Egger	31.9257	24	0.128847
GCST90200333	Lichen planus	Taurocholic acid levels	Inverse variance weighted	32.1554	25	0.153564
GCST90200358	Lichen planus	Arachidonate (20:4n6) levels	MR Egger	17.3438	26	0.898328
GCST90200358	Lichen planus	Arachidonate (20:4n6) levels	Inverse variance weighted	18.6426	27	0.882657
GCST90200366	Lichen planus	Creatinine levels	MR Egger	18.461	23	0.732028
GCST90200366	Lichen planus	Creatinine levels	Inverse variance weighted	19.092	24	0.747068
GCST90200395	Lichen planus	Inosine 5'-monophosphate (IMP) levels	MR Egger	25.3193	20	0.189487
GCST90200395	Lichen planus	Inosine 5'-monophosphate (IMP) levels	Inverse variance weighted	25.8159	21	0.213557
GCST90200430	Lichen planus	Pyruvate levels	MR Egger	20.6221	20	0.419669
GCST90200430	Lichen planus	Pyruvate levels	Inverse variance weighted	20.6473	21	0.480656
GCST90200491	Lichen planus	X-12026 levels	MR Egger	21.2484	24	0.624029
GCST90200491	Lichen planus	X-12026 levels	Inverse variance weighted	21.8349	25	0.645261
GCST90200537	Lichen planus	X-16087 levels	MR Egger	13.4534	19	0.814574
GCST90200537	Lichen planus	X-16087 levels	Inverse variance weighted	13.6632	20	0.847151
GCST90200546	Lichen planus	X-17354 levels	MR Egger	14.9611	14	0.380821
GCST90200546	Lichen planus	X-17354 levels	Inverse variance weighted	15.8448	15	0.392443
GCST90200598	Lichen planus	X-22771 levels	MR Egger	13.8696	15	0.535444
GCST90200598	Lichen planus	X-22771 levels	Inverse variance weighted	13.9175	16	0.604861
