# Supplementary material for: Picolinate-mediated immunomodulation: insights from Mendelian randomization on the role of NK cell percentage in the pathogenesis of lichen planus
Source: Front Immunol. 2024 Dec 12;15:1464479. doi: 10.3389/fimmu.2024.1464479 (PMC11669599; doi:10.3389/fimmu.2024.1464479)
Supplement: Supplementary file 6 [file Table6.xlsx]

## Sheet: Supplementary Table S6-1
Supplementary Table S6-1:Heterogeneity of NK %lymphocyte on Picolinate levels
id.exposure	outcome	exposure	method	Q	Q_df	Q_pval
ebi-a-GCST90001647	GCST90200282	NK %lymphocyte	MR Egger	27.6597	25	0.323757
ebi-a-GCST90001647	GCST90200282	NK %lymphocyte	Inverse variance weighted	27.7788	26	0.369428

## Sheet: Supplementary Table S6-2
Supplementary Table S6-2:Horizontal pleiotropy of NK %lymphocyte on Picolinate levels
id.exposure	outcome	exposure	egger_intercept	se	pval
ebi-a-GCST90001647	Picolinate levels	NK %lymphocyte	-0.00239949	0.007312	0.745525
